# Supplementary material for: External Catalyst- and Additive-Free Photo-Oxidation of Aromatic Alcohols to Carboxylic Acids or Ketones Using Air/O2
Source: Molecules. 2023 Mar 28;28(7):3031. doi: 10.3390/molecules28073031 (PMC10096038; doi:10.3390/molecules28073031)
Supplement: Supplementary file 1 [file molecules-28-03031-s001.zip]

Archive with 1 entries (1 files):
- molecules-2266942-supplementary.pdf
